# Supplementary material for: Variant surface antigens of malaria parasites: functional and evolutionary insights from comparative gene family classification and analysis
Source: BMC Genomics. 2013 Jun 27;14:427. doi: 10.1186/1471-2164-14-427 (PMC3747859; doi:10.1186/1471-2164-14-427)
Supplement: Additional file 2 — Extended version of Table 1 with gene numbers from additional species. [file 1471-2164-14-427-S2.xlsx]

## Sheet: classification_summary
Gene family		Sn	Sp	Jacc	pfal	pviv	pkno	pyoe	pber	pcha	pgal	tpar	tgon	cpar	hsap	dmel	cele	mbre	scer	atha	crei	ecol	clusterid	source/reference	ref_species (size)	match_pairs	avg_evalue	avg_pid
VSA
	var	1	0.985075	0.985075	67 (66)	0	0	0	0	0	0	0	0	0	0	0	0	0	0	0	0	0	282603	PlasmoDB 7.1	pfal (66)	3632 (97.1%)	1.27511e-118	48.8627
	vir-kir	0.944954	0.821809	0.784264	1	310 (262)	66 (65)	3	2	2	1	1	2	0	4	1	1	0	0	0	1	0	339321	PlasmoDB 7.1	pkno (65);pviv (262)	24445 (22.3%)	1.11214e-09	29.6515
	yir-bir-cir	0.993103	0.976271	0.969697	0	0	0	897	100 (99)	195 (191)	0	0	0	0	0	0	0	0	0	0	0	0	312322	PlasmoDB 7.1	pber (99);pcha (191)	217994 (28.7%)	8.98614e-44	42.4612
	rif-stevor	0.994737	0.984375	0.979275	192 (190)	0	0	0	0	0	0	0	0	0	0	0	0	0	0	0	0	0	302885	PlasmoDB 7.1	pfal (190)	21820 (90.6%)	4.61204e-39	39.9053
	SICAvar	1	0.903226	0.903226	0	0	31 (28)	0	0	0	0	0	0	0	0	0	0	0	0	0	0	0	298723	PlasmoDB 7.1	pkno (28)	19066 (64.3%)	1.03733e-61	42.3304
	TryThrA-PvTRAG	1	1	1	4 (4)	36 (36)	26	5	7	6	1	0	0	0	0	0	0	0	0	0	0	0	299746	PlasmoDB 7.1	pfal (4);pviv (36)	3428 (91.6%)	1.43663e-17	29.54
	surfin-Pvstp1	1	1	1	9 (9)	2 (2)	0	0	0	0	2	0	0	0	0	0	0	0	0	0	0	0	282091		pfal (9);pviv (2)	238 (94.1%)	2.47335e-58	40.6944
	cys6	1	1	1	10 (10)	11	12	14	10	10	6	2	0	0	0	0	0	0	0	0	0	0	313334	Sanders et al. (2005); Gerloff DL (2005); van Dijk MR (2010)	pfal (10)	1969 (69.1%)	9.29699e-17	30.1827
	P25_28	1	1	1	2 (2)	2 (2)	2 (2)	2 (2)	2 (2)	2 (2)	1	0	0	0	0	0	0	0	0	0	0	0	263168	PlasmoDB 7.1	pber (2);pkno (2);pyoe (2);pfal (2);pcha (2);pviv (2)	78 (100.0%)	5.16059e-42	44.8564
	PcEMA1	0.705882	0.923077	0.666667	0	0	0	2	1	13 (17)	0	0	0	0	0	0	0	0	0	0	0	0	288402	PlasmoDB 8.2, search for proteins containing PF07418	pcha (17)	151 (98.7%)	6.91124e-33	53.581
	pyst-a	1	0.898148	0.898148	1	1	1	169 (138)	23 (22)	132 (131)	1	0	0	0	0	0	0	0	0	0	0	0	289977	PlasmoDB 7.1	pber (22);pyoe (138);pcha (131)	51565 (87.9%)	1.26362e-31	40.6775
VSA (invasion-linked)
	DBL	1	1	1	5 (5)	2 (2)	4	2	2	2	1	0	1	0	0	0	0	0	0	0	0	0	271005	Carlton et al. (2008); Cowman and Crabb (2006); Iyer J et al. (2007)	pfal (5);pviv (2)	160 (93.6%)	8.50338e-61	41.1784
	RBP-235kDa	1	1	1	5 (5)	8 (8)	1	19	6	8	0	0	0	0	1	0	0	0	0	0	0	0	316344	Carlton et al. (2008), Supplementary Table 13	pfal (5);pviv (8)	1265 (66.9%)	1.56903e-85	38.1086
	msp3	0.888889	0.888889	0.8	4 (6)	14 (12)	4	2	2	2	0	0	0	0	0	0	0	0	0	0	0	0	317163	PlasmoDB 7.1	pfal (6);pviv (12)	177 (46.8%)	2.86956e-16	41.6027
	msp7	1	1	1	6 (6)	11 (11)	4	3	3	3	1	0	0	0	0	0	0	0	0	0	0	0	300649	PlasmoDB 7.1	pfal (6);pviv (11)	496 (93.9%)	1.49075e-16	34.3732
	rhoph1-clag	1	1	1	5 (5)	3 (3)	1 (1)	2	2	3	1	0	0	0	0	0	0	0	0	0	0	0	191408	Iriko H et al. (2007); PlasmoDB 8.2	pkno (1);pfal (5);pviv (3)	136 (100.0%)	1e-198	44.6319
	TRAP	0.6	0.75	0.5	4 (5)	4	3	4	4	4	3	2	2	0	0	0	0	0	0	0	0	0	296608	Lacroix C (2008) Figure 1	pfal (5)	399 (91.7%)	1.52314e-32	32.3692
	TSP_1	1	0.729167	0.729167	8 (6)	8 (7)	7 (5)	9 (5)	8 (5)	8 (7)	5	4	7	10	75	22	22	12	0	0	0	0	318722	PlasmoDB 8.0	pkno (5);pber (5);pyoe (5);pfal (6);pcha (7);pviv (7)	8914 (41.8%)	2.7946e-14	34.5001
	PPLP	1	1	1	5 (5)	5	5	5	5	5	3	5	2	0	0	0	0	0	0	0	0	0	278870	Kaiser K et al. (2004)	pfal (5)	780 (100.0%)	1.95392e-52	30.3471
Exported
	phist/RAD	0.969697	0.888889	0.864865	72 (66)	74	43	2	2	2	4	0	0	0	0	0	0	0	0	0	0	0	331732	Sargeant et al. (2006) Additional data file 2	pfal (66)	5527 (24.5%)	3.46404e-07	28.3581
	pfmc-2tm	1	1	1	12 (12)	0	0	0	0	0	0	0	0	0	0	0	0	0	0	0	0	0	228645	Sam-Yellowe et al. (2004)	pfal (12)	66 (100.0%)	5.08597e-94	78.5424
	gbp130	1	1	1	3 (3)	0	0	0	0	0	0	0	0	0	0	0	0	0	0	0	0	0	246851	Sargeant et al. (2006) Additional data file 2	pfal (3)	3 (100.0%)	3.1748e-52	52.3133
	pst-a	0.96875	1	0.96875	10 (10)	9 (10)	6	12 (12)	4	28	1	0	0	0	0	0	0	0	0	0	0	0	247567	Carlton et al. (2002)	pyoe (12);pfal (10);pviv (10)	3081 (100.0%)	1.01801e-75	46.8911
	emp3	0.5	1	0.5	1 (2)	1	1	0	0	0	0	0	0	0	0	0	0	0	0	0	0	0	288415	Sargeant et al. (2006) Additional data file 2	pfal (2)	3 (100.0%)	5.64622e-72	47.5133
	ab_hyda	1	1	1	4 (4)	2	2	2	2	2	1	1	1	3	0	0	0	1	0	0	0	0	289351	Sargeant et al. (2006) Additional data file 2	pfal (4)	242 (95.7%)	3.01383e-43	39.1477
	ab_hydb	1	1	1	4 (4)	1	1	0	0	0	1	0	0	0	0	0	0	0	0	0	0	0	215184	Sargeant et al. (2006) Additional data file 2	pfal (4)	45 (100.0%)	1.3559e-127	62.8182
	HRP	1	1	1	2 (2)	0	0	0	0	0	0	0	0	0	0	0	0	0	0	0	0	0	282265	PlasmoDB 8.0 (PF05403)	pfal (2)	1 (100.0%)	9e-13	90.2
	hyp1	0.5	1	0.5	1 (2)	0	0	0	0	0	0	0	0	0	0	0	0	0	0	2	0	0	311362	Sargeant et al. (2006) Additional data file 2	pfal (2)	2 (66.7%)	0.000281069	32.145
	hyp2	0.5	0.5	0.333333	2 (2)	0	0	0	0	0	0	0	0	0	0	0	0	0	0	0	0	0	234850	Sargeant et al. (2006) Additional data file 2	pfal (2)	1 (100.0%)	4e-66	87.76
	hyp4	1	1	1	9 (9)	0	0	0	0	0	0	0	0	0	0	0	0	0	0	0	0	0	255130	Sargeant et al. (2006) Additional data file 2; PlasmoDB 8.0	pfal (9)	45 (100.0%)	2.252e-81	89.3831
	hyp5	1	0.888889	0.888889	9 (8)	0	0	0	0	0	0	0	0	0	0	0	0	0	0	0	0	0	289053	Sargeant et al. (2006) Additional data file 2	pfal (8)	55 (100.0%)	1.17375e-85	67.8355
	hyp6	1	0.4	0.4	5 (2)	0	0	0	0	0	0	0	0	0	0	0	0	0	0	0	0	0	287653	Sargeant et al. (2006) Additional data file 2	pfal (2)	8 (80.0%)	2.48196e-15	47.845
	hyp7	1	1	1	3 (3)	0	0	0	0	0	0	0	0	0	0	0	0	0	0	0	0	0	243761	Sargeant et al. (2006) Additional data file 2	pfal (3)	3 (100.0%)	4.4814e-63	65.04
	hyp8	1	1	1	2 (2)	0	0	0	0	0	0	0	0	0	0	0	0	0	0	0	0	0	268289	Sargeant et al. (2006) Additional data file 2	pfal (2)	1 (100.0%)	9e-25	31.47
	hyp9	1	1	1	5 (5)	0	0	0	0	0	0	0	0	0	0	0	0	0	0	0	0	0	289507	Sargeant et al. (2006) Additional data file 2	pfal (5)	10 (100.0%)	8.04022e-13	30.012
	hyp10	1	1	1	2 (2)	0	0	0	0	0	0	0	0	0	0	0	0	0	0	0	0	0	273081	Sargeant et al. (2006) Additional data file 2	pfal (2)	1 (100.0%)	3e-20	56.52
	hyp11	1	1	1	5 (5)	6	5	1	1	1	0	0	0	0	0	0	0	0	0	0	0	0	296092	Sargeant et al. (2006) Additional data file 2; Carlton et al. (2008)	pfal (5)	168 (98.2%)	3.31518e-11	30.5799
	hyp12	1	0.75	0.75	4 (3)	0	0	0	0	0	0	0	0	0	0	0	0	0	0	0	0	0	281305	Sargeant et al. (2006) Additional data file 2	pfal (3)	6 (100.0%)	6.9755e-17	45.1867
	hyp13	1	1	1	2 (2)	0	0	0	0	0	0	0	0	0	0	0	0	0	0	0	0	0	275900	Sargeant et al. (2006) Additional data file 2	pfal (2)	1 (100.0%)	9e-18	33.74
	hyp15	0.75	0.75	0.6	4 (4)	0	0	0	0	0	0	0	0	0	0	0	0	0	0	0	0	0	295195	Sargeant et al. (2006) Additional data file 2	pfal (4)	6 (100.0%)	2.86618e-17	39.4167
	hyp16	1	1	1	2 (2)	0	0	0	0	0	0	0	0	0	0	0	0	0	0	0	0	0	261173	Sargeant et al. (2006) Additional data file 2	pfal (2)	1 (100.0%)	6e-32	48.91
	hyp17	1	0.666667	0.666667	3 (2)	0	0	0	0	0	0	0	0	0	0	0	0	0	0	0	0	0	239772	Sargeant et al. (2006) Additional data file 2	pfal (2)	2 (66.7%)	7.07107e-159	75.2
	pk-fam-b	1	0.833333	0.833333	0	1	12 (10)	0	0	0	0	0	0	0	0	0	0	0	0	0	0	0	292811	PlasmoDB 7.1	pkno (10)	61 (78.2%)	3.51095e-48	62.1357
	pk-fam-c	1	1	1	0	0	5 (5)	0	0	0	0	0	0	0	0	0	0	0	0	0	0	0	259737	PlasmoDB 7.1	pkno (5)	15 (100.0%)	6.77058e-52	61.5187
	pk-fam-e	1	1	1	0	0	3 (3)	0	0	0	0	0	0	0	0	0	0	0	0	0	0	0	257393	PlasmoDB 7.1	pkno (3)	6 (100.0%)	3.73159e-40	86.7067
Other (species-specific or sub-telomeric)
	pv-fam-g	1	1	1	3	3 (3)	3	3	3	3	3	0	0	0	0	0	0	0	0	0	0	0	301129	PlasmoDB 7.1	pviv (3)	185 (88.1%)	3.87306e-21	46.831
	pk-fam-a	1	0.888889	0.888889	0	0	9 (8)	0	0	0	0	0	0	0	0	0	0	0	0	0	0	0	285803	PlasmoDB 7.1	pkno (8)	152 (99.3%)	4.56864e-27	51.3945
	Pc-fam	0.85	1	0.85	0	0	0	5	1	17 (20)	0	0	0	0	0	0	0	0	0	0	0	0	242851	PlasmoDB 7.1	pcha (20)	325 (100.0%)	8.40092e-62	50.1535
	pk-fam-d	0.5	1	0.5	0	0	1 (2)	0	0	0	0	0	0	0	0	0	0	0	0	0	0	0	288644	PlasmoDB 7.1	pkno (2)	1 (100.0%)	2e-08	48.35
	pv-fam-d	1	0.571429	0.571429	1	28 (16)	9	0	0	0	0	0	0	0	0	0	0	0	0	0	0	0	313229	PlasmoDB 7.1	pviv (16)	375 (53.3%)	8.1105e-05	28.3414
	ACBP	1	1	1	4 (4)	0	0	0	0	0	0	0	0	0	0	0	0	0	0	0	0	0	264354	PlasmoDB 7.1	pfal (4)	6 (100.0%)	9.90616e-31	65.7383
	pyst-c	1	0.818182	0.818182	0	0	0	22 (18)	3	11	0	0	0	0	0	0	0	0	0	0	0	0	309993	Carlton et al. (2002)	pyoe (18)	406 (64.4%)	4.50053e-08	48.5735
	pv-fam-b	1	1	1	0	6 (6)	1	0	0	0	0	0	0	0	0	0	0	0	0	0	0	0	286898	PlasmoDB 7.1	pviv (6)	21 (100.0%)	2.87179e-47	40.6452
	acs	1	0.928571	0.928571	14 (13)	5	5	5	5	7	5	4	8	4	27	25	25	9	8	44	12	8	294973	Bethke et al. (2006)	pfal (13)	22641 (88.3%)	2.11648e-25	27.5979
	pv-fam-c	1	1	1	0	7 (7)	0	0	0	0	0	0	0	0	0	0	0	0	0	0	0	0	275771	PlasmoDB 7.1	pviv (7)	21 (100.0%)	7.89385e-33	31.8276
	pyst-d	0.769231	1	0.769231	0	0	0	10 (13)	0	0	0	0	0	0	0	0	0	0	0	0	0	0	299205	Carlton et al. (2002)	pyoe (13)	45 (100.0%)	7.71092e-07	66.602
	etramp	0.966667	0.935484	0.90625	15 (14)	10 (9)	9	15	6 (7)	12	4	0	0	0	0	0	0	1	0	0	0	0	325688	PlasmoDB 7.1, MacKellar et al. (2011), Table 1	pber (7);pfal (14);pviv (9)	1224 (41.8%)	1.75259e-07	40.1585
	pyst-b	1	0.964286	0.964286	0	0	0	56 (54)	28	21	0	0	0	0	0	0	0	0	0	0	0	0	267209	Carlton et al. (2002)	pyoe (54)	5671 (100.0%)	1.01326e-47	51.9223
	pv-fam-h	1	0.8	0.8	4	5 (4)	3	0	0	0	0	0	0	0	0	0	0	0	0	0	0	0	300302	PlasmoDB 7.1	pviv (4)	48 (72.7%)	1.44183e-14	36.6404
Average		0.937964	0.923216	0.872759
