# Supplementary material for: Variant surface antigens of malaria parasites: functional and evolutionary insights from comparative gene family classification and analysis
Source: BMC Genomics. 2013 Jun 27;14:427. doi: 10.1186/1471-2164-14-427 (PMC3747859; doi:10.1186/1471-2164-14-427)
Supplement: Additional file 7 — Multiple sequence alignment underlying the WRD-A domain. [file 1471-2164-14-427-S7.zip]

Archive with 1 entries (1 files):
- 1471-2164-14-427-S7.stockholm
