# Supplementary material for: Variant surface antigens of malaria parasites: functional and evolutionary insights from comparative gene family classification and analysis
Source: BMC Genomics. 2013 Jun 27;14:427. doi: 10.1186/1471-2164-14-427 (PMC3747859; doi:10.1186/1471-2164-14-427)
Supplement: Additional file 7 — Multiple sequence alignment underlying the WRD-A domain. [file 1471-2164-14-427-S7.zip › 1471-2164-14-427-S7.stockholm]

# STOCKHOLM 1.0

#=GS pga_PFA0625w_R1_1_A1_WRD1-1 DE    .
#=GS        PFD1160w_surf_WRD1-1 DE    .
#=GS       PF08_0002_surf_WRD1-1 DE    .
#=GS      MAL8P1.162_surf_WRD1-1 DE    .
#=GS       PF14_0747_surf_WRD1-1 DE    .
#=GS        MAL8P1.1_surf_WRD1-1 DE    .
#=GS        PFA0725w_surf_WRD1-1 DE    .
#=GS        PFA0625w_surf_WRD1-1 DE    .
#=GS       PF13_0075_surf_WRD1-1 DE    .
#=GS PKH_081360_SICAvar_491_1026 DE    .
#=GS    PVX_090285_Pvstp1_WRD1-1 DE    .
#=GS           PF11_0506_Pf332_1 DE    .
#=GS     PFA0665w_DBL-containing DE    .
#=GS     PF08_0141_var_2466_2858 DE    .
#=GS     PF08_0103_var_1692_2109 DE    .
#=GS      PFB1055c_var_1768_2177 DE    .
#=GS      PFF0010w_var_2478_2879 DE    .
#=GS     MAL7P1.50_var_1789_2267 DE    .
#=GS         PF07_0051_1765_2215 DE    .

pga_PFA0625w_R1_1_A1_WRD1-1  KWKTIVEIHMI--------------------------VLEECKKEEWLLN
PFD1160w_surf_WRD1-1         MWKTILEIEMK--------------------------VVEKCKKEEWEES
PF08_0002_surf_WRD1-1        KWKTIIEIHME--------------------------VLEDCKNEEWEKN
MAL8P1.162_surf_WRD1-1       LWKTIIEIHML--------------------------ILEEQRKAEWEFN
PF14_0747_surf_WRD1-1        LWKTIIEIHML--------------------------ILEEQRKAEWEFN
MAL8P1.1_surf_WRD1-1         LWKTIIEIHML--------------------------ILEEQRKAEWEFN
PFA0725w_surf_WRD1-1         LWKTIIEIHKL--------------------------ILEEQRKAEWEFN
PFA0625w_surf_WRD1-1         KWITIIEIHLL--------------------------IIEDIRKEEWKMT
PF13_0075_surf_WRD1-1        KWKSLIELHLT--------------------------ILEEYKMEEWDIH
PKH_081360_SICAvar_491_1026  YKKSIIQIHLE--------------------------VLDECQKGDADLM
PVX_090285_Pvstp1_WRD1-1     GSKTIVEIHME--------------------------VLEECKREEWELI
PF11_0506_Pf332_1            KLRTLVDVHLD--------------------------VIEKMQRDEWKKN
PFA0665w_DBL-containing      KFITMIEIYLC--------------------------VIEEIKREEWEKK
PF08_0141_var_2466_2858      KYKTLIEVVLEPSKRDTPS---------------SDAPMNKFTDDEWNQL
PF08_0103_var_1692_2109      KYKTLIEVVLEPSKRDIPS--------------GDIPHTNKFTDNEWNQL
PFB1055c_var_1768_2177       KYKTLIEVVLEPSGNNTTAS------DTQNDIQNDGIPSNKFSDNEWNTL
PFF0010w_var_2478_2879       KYKTLIEVVLEPSKSNGNT------------LGDDIPHTNKFTDEEWNEL
MAL7P1.50_var_1789_2267      KYKTLIEVILEPSKRDTQN-DIPSGDINSDIPNTPSDTPSPITDEEWNTL
PF07_0051_1765_2215          KYKTLIEVVLEPSKRDTMS-------TQSDIPLNDKLDSNKLTDEEWNKL

pga_PFA0625w_R1_1_A1_WRD1-1  RGKFLETCLEEFKKEEK
PFD1160w_surf_WRD1-1         KGDFLEICLDEFIKKEN
PF08_0002_surf_WRD1-1        KGDFLEICIEEFMKEDN
MAL8P1.162_surf_WRD1-1       KADFLHICIDEFSNQEK
PF14_0747_surf_WRD1-1        KGDFLNICIYEFSNQEK
MAL8P1.1_surf_WRD1-1         KGDFLNICIDEFSNQEK
PFA0725w_surf_WRD1-1         KGDFLNICIDEFSNQEK
PFA0625w_surf_WRD1-1         KEEFLFICINEFVNEKD
PF13_0075_surf_WRD1-1        KGDFLEICVQEFNNIQD
PKH_081360_SICAvar_491_1026  KNEFLRIIVEEYMKNEK
PVX_090285_Pvstp1_WRD1-1     REDFLEIVLQEFMKNES
PF11_0506_Pf332_1            KRDFLYICLKEINKLSE
PFA0665w_DBL-containing      EPNFFIIFVEEIEKMND
PF08_0141_var_2466_2858      KQDFISGILENEQKDLP
PF08_0103_var_1692_2109      KKDFISNMLQNTQNTEP
PFB1055c_var_1768_2177       KDDFISNMLQNQPKDVP
PFF0010w_var_2478_2879       KHDFISQYVQRESMGVP
MAL7P1.50_var_1789_2267      KDDFISNMLQNEQEDIP
PF07_0051_1765_2215          KQDFISIL-QNPQNDLP
//
