# Supplementary material for: Variant surface antigens of malaria parasites: functional and evolutionary insights from comparative gene family classification and analysis
Source: BMC Genomics. 2013 Jun 27;14:427. doi: 10.1186/1471-2164-14-427 (PMC3747859; doi:10.1186/1471-2164-14-427)
Supplement: Additional file 8 — Multiple sequence alignment underlying the WRD-B domain. [file 1471-2164-14-427-S8.zip › 1471-2164-14-427-S8.stockholm]

# STOCKHOLM 1.0

pga_PFA0625w_R1_1_A1_WRD1_B1  TIMIERQKLLWEKWVERNKSMLKKWK---REEWFINLKEKWENEQ
pga_PFA0625w_R1_1_A1_WRD1_B2  NLMLEKQKKIWREWLKKQRMWFIEHS---EEKWFNDLLIEYEKEG
PFD1160w_surf_WRD1_B1         KSVLENQNMLWNKWIERHRYMLEKWK---KEEWFYNLKNEWINEI
PFD1160w_surf_WRD1_B2         NISLEKQKIIWRRWVARYVQHIDDDI---IEEWFKKMMAEYEKEE
PF08_0002_surf_WRD1_B1        SNVIEKQIGLWNKWIERHRYMIEKWK---KEDWFCDLKETLKNEF
PF08_0002_surf_WRD1_B2        NFYLEKQKIIWKRWIARYVKHIDDYI---IEIWFKRMMDELEKAQ
MAL8P1.162_surf_WRD1_B1       IHMMNKQSDIWYRWVERNAHMLEKWK---EEKWFLRLKESWRDEE
MAL8P1.162_surf_WRD1_B2       YYMSQRQKIIWRKWIAKHTIRVREFV---IDKWFNQLFEELEKEG
PF14_0747_surf_WRD1_B1        IHMVNKQSDIWYRWVERHAHMLEKWK---EEAWFLRLKESWRDEE
PF14_0747_surf_WRD1_B2        YHMSQRQKIIWRKWIAKHPYRVREFV---IDKWFNQLFEELEKEG
MAL8P1.1_surf_WRD1_B1         IRMMNKQSDIWYRWVERHAHMLEKWK---EEEWFLRLKESWKDEE
MAL8P1.1_surf_WRD1_B2         YHMSQRQKIIWRKWIAKHPYRIREFV---IDKWFNQLFEELEKEG
PFA0725w_surf_WRD1_B1         IRMMNKQSDIWYRWVERHAHMLEKWK---EEEWFLRLKESWRDEE
PFA0725w_surf_WRD1_B2         YHMSQRQKIIWRKWIAKHPIRVREFV---IDKWFNQLFEELEKEG
PFA0625w_surf_WRD1_B1         KVMIKGQSFLWNRWMERQTYMLDKYK---EEEPFEYLKNDWKREE
PFA0625w_surf_WRD1_B2         YYMSQKQKIIWRRWVAKHPYRIREKR---IDEWFDKLFEEINKNG
PF13_0075_surf_WRD1_B1        DDDIERQNLLWHIYIENNRYISDQWK---NKKWFQHIKTELQNEM
PF13_0075_surf_WRD1_B2        NPLMERQKDIWRKWIKKQNFIIYNYI---NEEWFKQVLKLYKQHY
PKH_081360_SICAvar_WRD_B1     PSESSNSVQYWINWIEKNKNLLEEIK---REPWFHEIKSYWKEYL
PKH_081360_SICAvar_WRD_B2     VSFLGRKKNLWKQWIAKQHDLMELNS---ERDWFKNLLSNLDKVL
PVX_090285_Pvstp1_WRD1_B1     SDEMYIQKHLWHSWEDEHKHIFDKLK---EKTWFHSLKKEWKREQ
PVX_090285_Pvstp1_WRD1_B2     VPFIERQKCVWAKWVSKQRIRMEQYA---EVGWFDKLIEQYQKET
PF11_0506_Pf332_WRD_B1        KDLLINKTETFNKWSKQHWNKLDNWK---EEKWFKLFKRDLKIDM
PF11_0506_Pf332_WRD_B2        LGLIEKQKIIWKSWIVKNVNNIENWF---DEMWFKNVVNELKEKN
PFA0665w_DBL_containing_B1    LNIFNRYNKIWKELINKKNCMLELWR---KEKWFQELKERWINEE
PFA0665w_DBL_containing_B2    NRFLKRKEIAWRIIIQNILLNIEMWD---KYEWFNVLVEEKASSF
PF08_0141_var_2466_2858       SDPIMNQLDLLHKWLDRHRDMCEKWKS--KEDILHKLNEQWNKDN
PF08_0103_var_1692_2109       SDPILNQINLFHKWLDRHRNMCEQWDKNKKEEFLDKLKKEWNKEN
PFB1055c_var_1768_2177        SDPILNQINLFHTWLDRHRDMCEKWEN--HHERLAKLKEEWENET
PFF0010w_var_2478_2879        SDPILNQINLFHTWLDRHRDMCEKLKN--DNERLAKLKEEWENET
MAL7P1.50_var_1789_2267       SDPIECQLNLFHKWLDRHRDMCEKFSN-NKEELLDKLKEQWENKT
PF07_0051_1765_2215           NDPIVNQINLFHKWLDRHKNMCEQWDKHKKEELLDKLKKEWEQDY
//
