# Supplementary material for: Variant surface antigens of malaria parasites: functional and evolutionary insights from comparative gene family classification and analysis
Source: BMC Genomics. 2013 Jun 27;14:427. doi: 10.1186/1471-2164-14-427 (PMC3747859; doi:10.1186/1471-2164-14-427)
Supplement: Additional file 9 — Multiple sequence alignment underlying the complete WRD domain. [file 1471-2164-14-427-S9.zip › 1471-2164-14-427-S9.stockholm]

# STOCKHOLM 1.0

#=GS pga_PFA0625w_R1_1_A1_WRD1-1 DE    .
#=GS        PFD1160w_surf_WRD1-1 DE    .
#=GS       PF08_0002_surf_WRD1-1 DE    .
#=GS      MAL8P1.162_surf_WRD1-1 DE    .
#=GS       PF14_0747_surf_WRD1-1 DE    .
#=GS        MAL8P1.1_surf_WRD1-1 DE    .
#=GS        PFA0725w_surf_WRD1-1 DE    .
#=GS        PFA0625w_surf_WRD1-1 DE    .
#=GS       PF13_0075_surf_WRD1-1 DE    .
#=GS PKH_081360_SICAvar_491_1026 DE    .
#=GS    PVX_090285_Pvstp1_WRD1-1 DE    .
#=GS           PF11_0506_Pf332_1 DE    .
#=GS     PFA0665w_DBL-containing DE    .

pga_PFA0625w_R1_1_A1_WRD1-1  KWKTIVEIHMIVLEECKKEEWLLNRGKFLETCLEEFKKEEK-E-----NK
PFD1160w_surf_WRD1-1         MWKTILEIEMKVVEKCKKEEWEESKGDFLEICLDEFIKKEN-E-----YN
PF08_0002_surf_WRD1-1        KWKTIIEIHMEVLEDCKNEEWEKNKGDFLEICIEEFMKEDN-E-----FN
MAL8P1.162_surf_WRD1-1       LWKTIIEIHMLILEEQRKAEWEFNKADFLHICIDEFSNQEK-K-----SD
PF14_0747_surf_WRD1-1        LWKTIIEIHMLILEEQRKAEWEFNKGDFLNICIYEFSNQEK-K-----PD
MAL8P1.1_surf_WRD1-1         LWKTIIEIHMLILEEQRKAEWEFNKGDFLNICIDEFSNQEK-K-----PD
PFA0725w_surf_WRD1-1         LWKTIIEIHKLILEEQRKAEWEFNKGDFLNICIDEFSNQEK-K-----TD
PFA0625w_surf_WRD1-1         KWITIIEIHLLIIEDIRKEEWKMTKEEFLFICINEFVNEKD-K-----K-
PF13_0075_surf_WRD1-1        KWKSLIELHLTILEEYKMEEWDIHKGDFLEICVQEFNNIQD-FQEEKKEL
PKH_081360_SICAvar_491_1026  YKKSIIQIHLEVLDECQKGDADLMKNEFLRIIVEEYMKNEK-I-----PS
PVX_090285_Pvstp1_WRD1-1     GSKTIVEIHMEVLEECKREEWELIREDFLEIVLQEFMKNES-D-----TC
PF11_0506_Pf332_1            KLRTLVDVHLDVIEKMQRDEWKKNKRDFLYICLKEINKLSE------DTL
PFA0665w_DBL-containing      KFITMIEIYLCVIEEIKREEWEKKEPNFFIIFVEEIEKMNDIK----DDI

pga_PFA0625w_R1_1_A1_WRD1-1  -------------------------------------EE-----------
PFD1160w_surf_WRD1-1         KI---------HNK------------------------------------
PF08_0002_surf_WRD1-1        NN-----IKKNKDD-------------------LLINKN-----------
MAL8P1.162_surf_WRD1-1       IN-----VIR--SD-------------------LLFDEP-----------
PF14_0747_surf_WRD1-1        TN-----IIT--SD-------------------LSFDEP-----------
MAL8P1.1_surf_WRD1-1         TN-----IIT--SD-------------------LPFDEP-----------
PFA0725w_surf_WRD1-1         TN-----IIT--SD-------------------LLFDEP-----------
PFA0625w_surf_WRD1-1         ---------------------------------CLYNEE-----------
PF13_0075_surf_WRD1-1        EN-----ETN--KH------------------------------------
PKH_081360_SICAvar_491_1026  DYVPKEQTRS--SG-------------------LGFRVS-----------
PVX_090285_Pvstp1_WRD1-1     EST-----SS--ND-------------------LIGA-------------
PF11_0506_Pf332_1            MK-----F-------------------------------YGSDSNKS---
PFA0665w_DBL-containing      NN-----K-N--NDAIIFYGHRDKKKKRKKKKKEINNCDENCNINSKYNI

pga_PFA0625w_R1_1_A1_WRD1-1  -----------------------------------D--------------
PFD1160w_surf_WRD1-1         --------------------------------------------------
PF08_0002_surf_WRD1-1        -----------------------------------E--------------
MAL8P1.162_surf_WRD1-1       -----------------------------------E--------------
PF14_0747_surf_WRD1-1        -----------------------------------E--------------
MAL8P1.1_surf_WRD1-1         -----------------------------------E--------------
PFA0725w_surf_WRD1-1         -----------------------------------E--------------
PFA0625w_surf_WRD1-1         -----------------------------------D--------------
PF13_0075_surf_WRD1-1        --------------------------------------------------
PKH_081360_SICAvar_491_1026  --------------------------------------------------
PVX_090285_Pvstp1_WRD1-1     --------------------------------------------------
PF11_0506_Pf332_1            ---------A----------------------NDNDTVMVIKILKDKWGT
PFA0665w_DBL-containing      KDNEEKVNKIKKKYERGGKKKVKIPKSNEQLIDECLKKRNDLMKNIYDEK

pga_PFA0625w_R1_1_A1_WRD1-1  ------------------------------------D------ISTIMIE
PFD1160w_surf_WRD1-1         ------------------------------------V---I--IEKSVLE
PF08_0002_surf_WRD1-1        ------------------------------------D---I--YFSNVIE
MAL8P1.162_surf_WRD1-1       ------------------------------------V---I--ENIHMMN
PF14_0747_surf_WRD1-1        ------------------------------------V---I--ENIHMVN
MAL8P1.1_surf_WRD1-1         ------------------------------------V---I--ETIRMMN
PFA0725w_surf_WRD1-1         ------------------------------------V---I--ETIRMMN
PFA0625w_surf_WRD1-1         ------------------------------------D---F-DSTKVMIK
PF13_0075_surf_WRD1-1        ------------------------------------I---L--YNDDDIE
PKH_081360_SICAvar_491_1026  ---------------------------------------ASEDSFPSESS
PVX_090285_Pvstp1_WRD1-1     ---------------------------------------DS--HNSDEMY
PF11_0506_Pf332_1            GRI--VDTIANSLNKSYNSLYH-----------NLYI---E--MEKDLLI
PFA0665w_DBL-containing      IHRRNHKWYDEKNEKREETRKKKQLNECNNKDYYFPLENKRNVIFLNIFN

pga_PFA0625w_R1_1_A1_WRD1-1  RQKLLWEKWVERNKSMLKKWKREEWFINLKEKWENEQKSYR--ET--IKE
PFD1160w_surf_WRD1-1         NQNMLWNKWIERHRYMLEKWKKEEWFYNLKNEWINEIENYE--KK--ESD
PF08_0002_surf_WRD1-1        KQIGLWNKWIERHRYMIEKWKKEDWFCDLKETLKNEFEEQM--DI--GKV
MAL8P1.162_surf_WRD1-1       KQSDIWYRWVERNAHMLEKWKEEKWFLRLKESWRDEEEEYM--KR--AYK
PF14_0747_surf_WRD1-1        KQSDIWYRWVERHAHMLEKWKEEAWFLRLKESWRDEEDEYM--KR--AYK
MAL8P1.1_surf_WRD1-1         KQSDIWYRWVERHAHMLEKWKEEEWFLRLKESWKDEEEEYM--KR--AYK
PFA0725w_surf_WRD1-1         KQSDIWYRWVERHAHMLEKWKEEEWFLRLKESWRDEEEEYM--KR--AYK
PFA0625w_surf_WRD1-1         GQSFLWNRWMERQTYMLDKYKEEEPFEYLKNDWKREEDGYM--KK--IYK
PF13_0075_surf_WRD1-1        RQNLLWHIYIENNRYISDQWKNKKWFQHIKTELQNEMHKFI--KL--YKE
PKH_081360_SICAvar_491_1026  NSVQYWINWIEKNKNLLEEIKREPWFHEIKSYWKEYLKEHL--KM--QVS
PVX_090285_Pvstp1_WRD1-1     IQKHLWHSWEDEHKHIFDKLKEKTWFHSLKKEWKREQEGLQ--EN--ELS
PF11_0506_Pf332_1            NKTETFNKWSKQHWNKLDNWKEEKWFKLFKRDLKIDMRNT-YESDQNDEE
PFA0665w_DBL-containing      RYNKIWKELINKKNCMLELWRKEKWFQELKERWINEEKYILYEQEKDKDK

pga_PFA0625w_R1_1_A1_WRD1-1  --SEITDIN-----------------------------AGE-NLMLEKQK
PFD1160w_surf_WRD1-1         I-EIILPS----------------------------EKKTR-NISLEKQK
PF08_0002_surf_WRD1-1        --SFLYENN---------------------------REYGK-NFYLEKQK
MAL8P1.162_surf_WRD1-1       --ELLISLR-----------------------------GDK-YYMSQRQK
PF14_0747_surf_WRD1-1        --ELLISLR-----------------------------GDK-YHMSQRQK
MAL8P1.1_surf_WRD1-1         --ELLISLR-----------------------------GDK-YHMSQRQK
PFA0725w_surf_WRD1-1         --ELLTSLR-----------------------------GDK-YHMSQRQK
PFA0625w_surf_WRD1-1         --ELLISLR-----------------------------GDT-YYMSQKQK
PF13_0075_surf_WRD1-1        --DKQQQEQKK-----------KNIN--------ITKMSII-NPLMERQK
PKH_081360_SICAvar_491_1026  --DE-SPLR-----------------------------DDSDVSFLGRKK
PVX_090285_Pvstp1_WRD1-1     --EC-DQLN-----------------------------GEQYVPFIERQK
PF11_0506_Pf332_1            NNEESMNELSDELIKNNTSDNMRNEQKTLEKNKEYSNLSKD-LGLIEKQK
PFA0665w_DBL-containing      DKEKCLNESGDKNENLHTEKKKKNINSIRDNNNDYYD-NVE-NRFLKRKE

pga_PFA0625w_R1_1_A1_WRD1-1  KIWREWLKKQRMWFIEHSEEKWFNDLLIEYEKEG-
PFD1160w_surf_WRD1-1         IIWRRWVARYVQHIDDDIIEEWFKKMMAEYEKEE-
PF08_0002_surf_WRD1-1        IIWKRWIARYVKHIDDYIIEIWFKRMMDELEKAQG
MAL8P1.162_surf_WRD1-1       IIWRKWIAKHTIRVREFVIDKWFNQLFEELEKEG-
PF14_0747_surf_WRD1-1        IIWRKWIAKHPYRVREFVIDKWFNQLFEELEKEG-
MAL8P1.1_surf_WRD1-1         IIWRKWIAKHPYRIREFVIDKWFNQLFEELEKEG-
PFA0725w_surf_WRD1-1         IIWRKWIAKHPIRVREFVIDKWFNQLFEELEKEG-
PFA0625w_surf_WRD1-1         IIWRRWVAKHPYRIREKRIDEWFDKLFEEINKNG-
PF13_0075_surf_WRD1-1        DIWRKWIKKQNFIIYNYINEEWFKQVLKLYKQHY-
PKH_081360_SICAvar_491_1026  NLWKQWIAKQHDLMELNSERDWFKNLLSNLDKVL-
PVX_090285_Pvstp1_WRD1-1     CVWAKWVSKQRIRMEQYAEVGWFDKLIEQYQKET-
PF11_0506_Pf332_1            IIWKSWIVKNVNNIENWFDEMWFKNVVNELKEKN-
PFA0665w_DBL-containing      IAWRIIIQNILLNIEMWDKYEWFNVLVEEKASSF-
//
