# Supplementary material for: Variant surface antigens of malaria parasites: functional and evolutionary insights from comparative gene family classification and analysis
Source: BMC Genomics. 2013 Jun 27;14:427. doi: 10.1186/1471-2164-14-427 (PMC3747859; doi:10.1186/1471-2164-14-427)
Supplement: Additional file 10 — Protein sequences of the two newly discovered SURFIN proteins in P. gallinaceum (PgSURF1 and PgSURF2). [file 1471-2164-14-427-S10.fasta]

>PgSurf1
MRKNCTSKNARLLSELEEIPCMSNKKNATENNSNLSNNTICLNTEIQTFMNDTYNELGFYLQDNKITNDTEKCQKVTTYI
NWRGMDYVNLLLSENGNYNISYLVENWNKKQKSFDKSIVEKINSTCNTTTFDYCAILNKNNNCTSPYKDTDLPVTTLLTY
EQLNEDSYSTNKIQIIEQRRLKFDNVTYDISNYYFNAYDKDSSELNCAKWSMYIYKRGKLFINMINNEIYSEEVYRNYSI
NIWNTFSRDMQSYTLEQTGNECNMTVFLHKIKERENSINPYDLGWVHSNNNNIISNQTSGVATALLDNLHSTNGIPNVTY
NVASTNSIDNNTGIFRIINNNTTKNANIITTLGTVTTGDQTTLETMTTTSSEVKTQSNILNPDSATQHDLHTTISSPSDT
PISSTGSFGSENTQSSANRTNPTVSTEPTTDSTAFFATEHGPSPTTNIIESNENSTTLHSVNKSLSNTDSYTSSPTIIDS
SSTNDSTSPNNTIVHNTTTIKPFTTNDTSHTTIPSPSPHPAPLIASTSSIDTKSSISSSSETPTIKPISITGTAVSLSNN
TSSSNITTNPTAMKQLFTNDTTSSTSNITSPMTVPSPSSETTSLLSTTSTTVINSSFSNASAQSVTEPSITSITPTNNST
SSNNATSYSTTIIEPFKNSTTTPITNITSPIIVPSPSSEISSSPNITSSTTTNSFFPSSLETPTPSTHITKISSSANNFI
SSSMSNNISTKISSTSLESSNFNTINNVTKSPTGNNNTSLLVTRNPIAQYSQNTPAPMIQNKETLPLNINHNSTLRNNVY
TNPTNMTISNNFTSQTPFTNNTEVTPTVNPTGNVLITIVPAGIFILGIIFFLILLCKTGLKKNEISVVGYIRKNTLKEEG
TSEINVKTKKSTYEKEIKNSDNQMSIMGEVRDCNTLADTHVIALLECKKEEWELIKNEFLKICIEVFEIDEKTIYLKEYG
INLLKKGEEENSTVVTEKNSSIPEKWKKEEWFINLKEEWKKEEEKHLEYLKEQEIEKITVEGIRNIVLDKKKEAWKKWIE
KQRERSNEYKKQDWFKKILDEYEKEGIHKNIMEEKIEKISVEKQEKEKNNEIDKYEMKKNLTKKMLIDIYMMILEECKKE
ELEREKDELFKTNTEELGIEGNLEELVNILKKIEEERIWNSILEKKKEYIEKWKREKWFVELMLEWKDNEQKCIEELKNK
KLEKKNKERITNISLEKQKIILKKHWEDIRRKWIENDNKEEWFTKLVDETESKEKEYEDEISKKNIQKIRENEQNRESGE
SITVINRKVKEKAKKYEKAHLEDTDKKINSIINKKKIKWKTIVEIHMIVLEECKKEEWLLNRGKFLETCLEEFKKEEKEK
YPKIIENDLVIMSKEEDDISTIMIERQKLLWEKWVERNKSMLKKWKREEWFINLKEKWENEQKSYRETIKESEITDINAG
ENLMLEKQKKIWREWLKKQRMWFIEHSEEKWFNDLLIEYEKEGCKEEITKRNMRNVKEIHENMELEQDGNNEMRKSKKKK
KLIQKVLIEIHMMVLEECKKEELEREKEGFFNIIMKELKIQENLDEVNILKKIEEERSWNSILEKKKEDIEKWKREKWFV
ELMLEWKDNEHKYIEELNNKKLEKKNKERITNISSEKQKIILKKHWEDIRKKWIANDNKVEWFTKLADEVESKENEYTSE
IIKKSIEKKEENGERFEPIVEINRKWNEKVKKYEKTHLEDTDEKLNSIINKKKIKWKTIVEIHMIVLEECKKEEWLLNRG
KFLETCLEEFKKEEKGKYPKIIENDLALMGEEENISTIMLEKQKLLWKKWIERNKSMLKKWKKEEWFINLKKKWENEQKS
YRETIKGSELIDINTGENLMLEKQKKIWREWLKKQRMWFIEHSEEKWFNDLLTEYEKEECKEGITKRNTRKAKDIHENMK
ELEQDGNNKMRKSNKKKKLIQKMLIEIHMMVLDECKKVEWEREKDEFFKTIKKELRIQEIFDKEANIF
>PgSurf2
MRKKSILKKARYLSQAEETSCILDKQYSETKENGDSSSSERSKLNTEIRTFDEDTNNELNFYLDDREINNDTVKCQKSSS
YVNWRGMDFVNLVLNEEKDRNISSLVNCWNEKQRSFETKIQDKTNSTCTLKNFDYCAVLKKNDNCTSPYKNSDLPDLIPL
TYNELKDNQYEQNKTKIIDDRHNRFHNITNDISHYYYRMYENDKSPLNCGKWSMYIYKRGKQFIKMAANELYEDAVYVND
AIRRWNEHSNQLETTVLEDTQYQCNMTKFIYQIKEQENSNNPYDLSRLISKKNHNQSNETTYNTTALPDNLHSTTVTPNV
LHNVTTTSSLDNNTTNVNNVNGTNASENTLTGDTSVPPATADQIVPKTSTTISPIDTTQSNSLTPNDKINSITNNISNTT
SSPPFTGTLISPATKILPSNSTTSSVTPTVTPLHGEISATATNEYSIATMKTFTNNITPSTTYTKSPATLSIPSETVTSV
NKTISTNGNISVTNDTASPSIDPTSSPEIAPSLTTMTTTPTDSSTPPLPLSIPKITTLSSTNNSTSPTKDMSILPTNEVT
NKTATSPLTDNSTPLLTNIIEDATTIESSTNRVASPETDVISPAINITSLMPDTISPNALSNSLDKTPILTNTTAFFPTT
NSNLFSNQTDSIQLQIPPNTHAPLKQPQQNFHGRNCSENISLCQTATDPNTLKPVPSSDPNEVMPTVKPTDNLLIPMVSG
GIFLLGIIFLLILLCKYTPIGSWIRNRKSKKKKARKKIKKITREPLLMDTNNTKNEPINNQNYSSLHHEKEIPQCDMSLK
NRKDLKYKQVKKSKAHKGMYMENEKYLKYEHMKKYKPHAGMHMENENKCIREAVEVSKKHENEFILREKLNEDNPTNEIK
DELNKNRLEENPVHVVGYIRNGTLNEEKANEINSHKEKSTCEVEMKNLGNKTTIENDVCNWNSWVDIHMNALLEYKKEEW
KLNKTEFIDICLEEIQKEGENSNLKDMGNNFVMKINEENNTDTIDKNSSILDKYKNEKWFIILKKEWKQEQEKYLEYLEE
YEIEKMTEMGVNNFMLDKKKKIWKKWIEWQIEHSYKYKNQNWFIKLLEEYEKEEFHENIKEEKIDKERNNGIDKSEMKKN
LERRILLDIHMMVLEECMKEEWEKEEEFYKTNIIEIRKYKDLDEETNILDKIERERSWNVISEKKKEEIEKWKKEKWFIE
LMLEWKNNEEKYMMETNEEILVKKNKEIIIDVVLERKSNIWKKHCENICRKWKEDDNNEEWFTKLVNEYENEEKEYKSRI
DKNSIEKKIENEKTIERGEPVTEINKKGEEKMGKYEWNSLEESYERNNSIINKKKLKWKTLIEIYMVILEECRKEEWLLN
KGKFLETCLDEFIKEEKEKYPKKIENDLEMLREGKEDISTLMIEKQKLLWKKWVERNKRMSEKWKKEEWFINLKKEWEKE
QEKFDELTNESEISDIEAGKNPMLEKQKRIWKRWLKKQRMWFILHSEDEWFNNLLDEYEKEEELKEGITKKDAKKAKKIH
ENIEELKQEGDNEIEKNRKKREKLIQKVLIEIHMTLLEEFMKDEWQEEKEYFFKKMVEELRIQENLDEDLNILEIKKKSS
NDLLNNDKEKIDEWKKKKWFIELILEMKRKEKEYIKEVYEDMIAKNNEKRIKNPMLEMQKIIWKKHCEDIHRRWIEKNNK
EILQR
